# Supplementary material for: Phenolic Compounds Content Evaluation of Lettuce Grown under Short-Term Preharvest Daytime or Nighttime Supplemental LEDs
Source: Plants (Basel). 2022 Apr 21;11(9):1123. doi: 10.3390/plants11091123 (PMC9105848; doi:10.3390/plants11091123)
Supplement: Supplementary file 1 [file plants-11-01123-s001.zip]

Archive with 1 entries (1 files):
- plants-1659833-supplementary.pdf
